# Supplementary material for: MAD2L2 Dimerization Is Not Essential for Mitotic Regulation
Source: Int J Mol Sci. 2024 Oct 25;25(21):11485. doi: 10.3390/ijms252111485 (PMC11545987; doi:10.3390/ijms252111485)
Supplement: Supplementary file 1 [file ijms-25-11485-s001.zip]

Archive with 1 entries (1 files):
- ijms-3225981-supplementary.pdf
